# Supplementary material for: One-Pot Synthesis of Novel Pyrimidine Derivatives with Potential Antidiabetic Activity Through Dual α-Glucosidase and α-Amylase Inhibitors
Source: Molecules. 2025 Jul 4;30(13):2857. doi: 10.3390/molecules30132857 (PMC12251307; doi:10.3390/molecules30132857)
Supplement: Supplementary file 1 [file molecules-30-02857-s001.zip]

Archive with 1 entries (1 files):
- molecules-3693294-supplementary.pdf
